# Supplementary material for: A Qualitative Investigation of Parent Perceptions of Home Exercises for Congenital Muscular Torticollis
Source: Children (Basel). 2024 Jun 5;11(6):689. doi: 10.3390/children11060689 (PMC11201539; doi:10.3390/children11060689)
Supplement: Supplementary file 1 [file children-11-00689-s001.zip]

Archive with 1 entries (1 files):
- children-3029591-supplementary.pdf
